# Supplementary material for: Multiparity and Aging Impact Chondrogenic and Osteogenic Potential at Symphyseal Enthesis: New Insights into Interpubic Joint Remodeling
Source: Int J Mol Sci. 2023 Feb 26;24(5):4573. doi: 10.3390/ijms24054573 (PMC10003663; doi:10.3390/ijms24054573)
Supplement: Supplementary file 1 [file ijms-24-04573-s001.zip]

Archive with 1 entries (1 files):
- ijms-2164252-supplementary.pdf
